# Supplementary material for: Host conditioning with IL-1β improves the antitumor function of adoptively transferred T cells
Source: J Exp Med. 2019 Aug 12;216(11):2619–34. doi: 10.1084/jem.20181218 (PMC6829590; doi:10.1084/jem.20181218)
Supplement: Table S1 (Excel file) [file JEM_20181218_TableS1.xlsx]

## Sheet: EdgeR_deg_IL1-Vehicle_all_genes
Table S1. RNA-seq analysis of the global transcriptome profile of OT-I cells exposed to IL-1β versus vehicle in vivo
Differential expression analysis of RNA-seq data from the experiment reported in Fig. 2 A was performed using EdgeR, a Bioconductor package. Table S1 shows the log2 fold change (FC) and the false discovery rate (FDR) comparing IL-1β– with vehicle-exposed OT-I cells.
EdgeR analysis showing log fold change of IL-1b- versus vehicle-exposed
OT-I cells
Gene	logFC	FDR
Gnai3	-0.0285972	0.640365
Cdc45	0.80476	0.0400321
Narf	-0.332062	0.000952214
Klf6	-0.120904	0.0683977
Scmh1	-0.551012	0.00479922
Cox5a	0.470835	3.23089e-05
Xpo6	-0.00730456	0.907765
Tfe3	-0.288102	0.00214087
Axin2	-0.321018	0.00396342
Brat1	-0.0393552	0.634875
Gna12	0.191114	0.021093
Pih1d2	0.810945	0.260543
Dlat	0.138743	0.0511705
Sdhd	0.254488	0.0108526
Ccnd2	-0.758032	0.00129239
Gpr107	-0.118605	0.0857542
Drp2	0.238575	0.414966
Tspan32	-0.72519	0.000120371
Lhx2	-0.030239	0.935995
Trim25	-0.037815	0.56736
Dgke	0.133145	0.14249
Scpep1	0.5844	0.00624197
Mnt	0.108052	0.141886
Itgb2	0.12723	0.0339216
Hddc2	0.178087	0.058154
Pemt	0.517974	0.188873
Arvcf	0.330938	0.239725
Comt	0.12468	0.329875
Rtca	0.267287	0.00784953
Dbt	-0.182362	0.0722889
Dazap2	-0.0901952	0.148997
Mcts1	0.114978	0.114534
Trappc10	-0.141644	0.0249815
Ccm2	-0.400922	0.000216297
Tbrg4	0.243714	0.00189095
Mx1	-0.338955	0.466495
Ndufa9	0.238407	0.00207366
Lck	-0.0550339	0.415238
Galnt1	0.117964	0.0552864
Mkrn2	0.0143597	0.865523
Raf1	-0.000911669	0.987707
2018-09-01	-0.25324	0.00173404
Pdgfb	-1.01965	1.0409e-05
Grasp	0.0734434	0.635211
Acvr1b	-0.56154	0.000312221
Tom1l2	-0.552607	0.000128421
Itga5	-0.528382	0.180525
Wdr77	0.0573816	0.59796
Atp5f1	0.172429	0.0123986
Hnrnpd	0.269152	0.0394069
Dynlt1c	0.228886	0.260752
C1d	0.227961	0.0229962
Gm2a	-0.142413	0.021515
Krit1	-0.0909974	0.212067
Clcn4	-0.0991123	0.0829485
Sema4f	0.697025	6.11381e-06
Hk2	1.31679	4.25234e-06
Myo18a	-0.207914	0.00433855
Haao	0.00588224	0.955853
Cd52	-0.0668959	0.384691
Abhd15	0.669396	0.00224347
Kat2b	-0.203139	0.015555
Rab5b	-0.281818	0.00178044
Icosl	0.0865164	0.482569
Spg7	0.192756	0.0101731
Rpl13	-0.0881067	0.155883
Chmp1a	-0.119863	0.0835468
Rpa1	0.267198	0.00969513
Tubgcp3	0.205035	0.00587191
Polr3d	0.407837	0.00112236
Tcf7	-0.469207	0.000216297
Ddx3x	0.116569	0.0906857
Il12rb1	0.610293	0.000459876
Usp32	-0.502749	2.94724e-05
Txnrd3	-1.12324	0.0288072
Fasl	0.755724	0.021948
Zfp512b	-0.55302	3.96818e-05
Dnajc5	-0.133679	0.0249413
Tpd52l2	0.149924	0.0434443
Fmr1	0.0788743	0.472085
Pxmp4	-0.324901	0.00152903
Dlg3	-0.176891	0.211992
Gnb1l	-0.14165	0.375423
Smarcb1	0.176881	0.014671
Hip1r	0.478564	1.72578e-05
Nsun5	0.131802	0.206664
Top1mt	0.342989	0.0596504
Mmp14	0.643979	0.0946605
Slc7a7	0.0428108	0.892154
Oxa1l	0.0111888	0.882213
Heatr6	-0.00376985	0.959514
Ccl3	-1.6797	0.00125887
Ilf2	0.295507	0.000883026
Chtop	0.0513138	0.413825
Snapin	-0.26402	0.0082419
S100a4	0.396705	0.0217931
S100a3	0.569676	0.133755
S100a6	0.902127	0.00455131
Icam2	0.299497	0.00129505
Mapk7	0.0365679	0.73259
Epn2	-0.449158	0.0700932
B9d1	1.13228	0.0138091
Sec24b	0.0332113	0.59796
N4bp3	0.195212	0.0807292
Rmnd5b	-0.0845588	0.167645
Nhp2	0.472324	3.02376e-05
Vps9d1	-0.415707	0.00657894
Zfp276	-0.336795	0.00423473
Mfsd10	0.16123	0.0446146
Luzp1	-0.0935522	0.503961
Kctd10	-0.355249	0.000127462
Poldip2	0.0800895	0.293244
Ift20	-0.0677914	0.37798
Pcbp3	-0.674056	0.0109795
Lgals9	-0.316122	0.00305383
Araf	-0.164599	0.0302165
Cfp	-0.579353	0.00317858
Uxt	0.200445	0.0955786
Cnnm3	-0.305916	0.00598473
Lman2l	-0.224078	0.100729
Mcm3ap	0.114758	0.0557116
Pcnt	0.0755865	0.307803
Mxd1	-0.364102	0.00159347
Gmcl1	-0.0200626	0.788752
Snrnp27	0.0570561	0.482708
Oas1c	-0.333549	0.00115348
Ocrl	-0.435492	0.0155072
Calm1	0.317334	0.000840517
Agpat3	0.022786	0.741621
Sema6b	1.08558	0.00144167
Uhrf1	0.905682	0.0202922
Dpp9	0.216459	0.00405924
Lsr	0.00554414	0.966876
Gramd1a	-0.381635	0.0487522
Ckb	1.48439	0.000460579
Sp1	-0.0325218	0.574757
Itgb7	0.570518	4.55808e-06
Myg1	0.201154	0.0194958
Rarg	-0.140839	0.418407
Pfdn5	-0.372887	0.000282233
Efnb2	-0.529578	0.148399
Rrp15	0.516396	0.000395033
Srr	-0.091369	0.531819
Acp5	0.649781	0.000592801
Fbxo9	-0.0994042	0.208216
Vps50	0.247311	0.010392
Hars	0.320404	0.000539274
Zmat2	0.0934175	0.1379
Ube2c	0.461024	0.0876466
Smg5	0.124507	0.0694636
Cct3	0.36518	0.000163429
Glmp	-0.19194	0.00919884
Mef2d	-0.157519	0.0249378
Tmem79	0.54968	0.0474606
Snd1	0.476347	3.10609e-05
Slc19a1	0.16058	0.254222
Kpnb1	0.411905	0.000346727
Npepps	-0.136402	0.0350778
Tbx21	0.588138	0.0051586
Mrpl10	0.134506	0.0589576
Cyp51	0.317823	0.343568
Tcf25	-0.206782	0.00493441
Def8	0.174142	0.0879098
Itga3	0.430585	0.0402015
Foxm1	0.599438	0.0246776
Itfg2	0.268794	0.0200738
Tulp3	0.542386	0.00593684
Gtf2h4	0.311735	0.00934693
Tubb5	0.568344	0.0070669
Ell2	-0.640805	0.00884234
Jup	0.135889	0.663211
Fkbp10	-1.52095	0.0107542
Klhl10	0.341094	0.391296
Nom1	0.198265	0.0101923
Ergic1	0.0420585	0.575208
Acap1	-0.188912	0.0391072
Ifrd1	0.176966	0.151254
Stk38l	-0.149453	0.181429
Brpf1	0.0922255	0.106205
Akr1b3	0.129971	0.0308605
Gstt1	1.81133	0.000756788
Gstt3	0.691898	0.0406101
Ddt	0.014351	0.888584
Ddx18	0.357438	0.000499201
Ubl3	-0.216844	0.0120905
Gramd3	-0.167189	0.0144593
Eef1e1	0.322156	0.0096275
Akt1	0.235595	0.00509399
Il16	-0.379924	0.000268366
Tcirg1	-0.123796	0.134357
Naglu	-0.245585	0.0290513
Coasy	0.151221	0.0809966
Smo	0.650026	0.0463473
Crnkl1	0.207571	0.0151813
Chordc1	0.263628	0.0029
Rtcb	0.0876967	0.181723
Pwp1	0.310452	0.000543245
Fbxo7	0.132064	0.0597212
Capns1	0.0220299	0.736296
Clpb	0.619369	9.37954e-05
2018-09-07	0.144265	0.0547872
Zdhhc4	-0.0493593	0.4866
Rac1	0.09512	0.108954
Nup214	0.201303	0.0051466
Ugp2	-0.0226309	0.783446
Trmt1	0.13895	0.0306708
Nacc1	0.116031	0.0574207
Nfix	-0.171678	0.647565
Slc1a5	0.144284	0.0324713
Uba1	0.248379	0.0012959
Siae	-0.442064	0.000460124
Fam50a	0.0265333	0.691768
Emd	0.146355	0.02669
Taco1	0.274374	0.0141446
Sipa1l2	-0.102929	0.455851
Ap4e1	0.0440534	0.562539
Blvra	0.263025	0.00847097
Idh3g	0.125491	0.0597212
Ssr4	0.148365	0.0522662
Bcap31	0.0875614	0.152207
Fam98a	0.330255	0.000543245
Kmt2a	-0.706564	2.74523e-05
Ift46	-0.019722	0.863063
Tmem25	0.727687	0.0443406
Cd3g	-0.223827	0.0135374
Trappc6a	-0.133202	0.158356
Supt6	-0.0575027	0.290163
Spag5	0.598838	0.0480089
Unc119	-0.630526	1.08126e-05
Sdf2	-0.0702578	0.365846
Ccne1	0.834759	0.00211675
Bbc3	-0.0819061	0.525023
Psmc3	0.267477	0.00115551
Acp2	-0.153327	0.200108
Rapsn	1.47586	0.00124768
Slc39a13	-0.642645	0.000345637
Celf2	0.110523	0.136545
Nr1h3	0.259004	0.431309
Ddb2	-0.176651	0.0114028
Sf3a1	0.199806	0.00728178
Stat6	-0.151723	0.0208427
Napsa	-0.847484	0.0255234
Vrk3	-0.0685747	0.239899
Smg9	0.0298747	0.737058
Paxip1	0.411525	0.00163313
Rmnd5a	-0.348156	0.000247623
Mov10	-0.472049	0.00337749
Ppm1j	-0.0998915	0.255148
Rhoc	-1.21216	2.79806e-05
Ppard	-0.0528548	0.626882
Def6	-0.0363401	0.530045
Metrn	0.230797	0.0158645
Lmf1	-0.122884	0.20657
Narfl	0.20805	0.0240307
Angptl4	0.235277	0.201598
Dbf4	0.352269	0.00356925
Daxx	-0.230457	0.0140283
Cd320	0.229793	0.186455
Ipo4	0.283567	0.00716928
Tm9sf1	0.22779	0.00241168
Rec8	-1.17605	0.0121007
Irf9	-0.518454	0.00577405
Gmpr2	0.286217	0.00187234
Mdp1	-0.0966439	0.177729
Dhrs1	0.0481839	0.577294
Tmem161a	0.016933	0.852229
Armc6	0.286342	0.0238966
Borcs8	-0.0466919	0.624165
Slc25a42	-0.300334	0.0950054
Snx9	0.792611	6.66239e-05
Ranbp3	0.156359	0.0163993
Ndufa11	0.241038	0.0040871
Nr2f6	0.373105	0.0161609
Use1	-0.445717	0.000560274
Ocel1	0.0502913	0.576625
Dyrk1b	-0.656348	0.000798434
Braf	-0.370336	0.000305361
Ndufb2	0.0958608	0.351866
Hltf	0.100794	0.102563
Prpf6	0.0729718	0.220083
Rgs19	0.0600185	0.303479
Snrpd1	0.669788	0.000278966
Tchp	-0.147035	0.127686
Tiam1	-0.48793	0.0294015
Tsc2	-0.282301	0.000535425
Puf60	0.238329	0.00143942
Golga2	-0.231938	0.00188234
Uck1	0.104711	0.136842
Mien1	0.220499	0.00996418
Axl	0.00562653	0.958428
Tgfb1	-0.129962	0.0698098
Ccdc97	-0.0609591	0.409268
Zfp40	-0.0691014	0.573671
Akap8l	-0.702854	1.93414e-05
Pdcd2l	0.128941	0.215489
Gtf2f1	0.272758	0.0051947
Clpp	0.431198	0.00242116
Alkbh7	-0.00659544	0.973502
Dennd1c	-0.354481	0.00042248
Med6	0.215112	0.0506439
Lcp2	-0.0874397	0.176517
Cse1l	0.574015	0.000190341
Naa20	0.193695	0.0240886
Prkra	-1.05183	0.000840517
Fkbp7	0.153479	0.623567
Plekha3	-0.0843399	0.276629
Ykt6	0.0577945	0.340956
Baz1b	0.425708	0.000433248
Pex6	-0.210257	0.0309002
Mrpl2	0.323093	0.00723806
Mea1	-0.122578	0.0800127
Grin2d	0.512974	0.102801
Kdelr1	-0.0202578	0.738311
Tmem143	0.491453	0.00220439
Ggct	-0.110648	0.16725
Jag2	-1.23258	0.00572072
Btbd6	-0.523805	0.000133706
Nudt14	-0.470474	0.000671455
Flii	0.0785209	0.212178
Top3a	0.240579	0.0163829
Atg4d	-0.221786	0.00559789
Qtrt1	0.192341	0.0410752
Hdgfrp2	0.0506967	0.388111
Chaf1a	0.887014	0.0139502
Adprh	0.221192	0.00240027
Tmem39a	0.105082	0.215162
Timmdc1	0.364391	0.00371177
Pla1a	0.956874	0.079594
Mcm2	0.99697	0.00345705
Tpra1	-0.207072	0.0359988
Nab1	-0.0963727	0.0942494
Adgre5	-0.0888674	0.146233
Il17ra	-0.136044	0.0251464
Arrdc2	-0.499546	0.0366692
Map2k7	-0.214111	0.00511698
Timm44	0.150201	0.0406101
Ap2a2	0.190509	0.0174088
Pnkp	-0.0300761	0.680763
Med25	-0.07222	0.313788
Bcam	-1.25809	0.00756054
Clptm1	0.113531	0.0514728
Relb	-0.50757	0.000619535
Tomm40	0.397219	0.000345637
Apoe	-0.328963	0.0619546
Hbp1	-0.292041	0.00152174
Prkar2b	0.476309	0.0456178
Cdkn1b	-0.331336	0.0096146
Klf4	0.0820818	0.606225
Ap1m1	0.105991	0.0937675
Rab8a	0.110663	0.0995799
Hmgn2	0.426212	0.0139373
Fam32a	0.0335512	0.643404
Stard3nl	-0.00337013	0.97674
Stk11	0.0010897	0.988471
Atp5d	0.11264	0.0584795
Ppp5c	0.200119	0.00334742
Cdk12	-0.313828	0.000352863
Lipe	-0.0595787	0.666014
Pafah1b2	0.113661	0.0972314
Cnot11	0.119899	0.0522662
Slc2a3	-0.178263	0.0249254
Foxj2	-0.422235	0.00027529
Sri	-0.176712	0.00997663
Dgcr2	-0.149513	0.0320682
Irf3	0.0513426	0.463239
Bcl2l12	0.220341	0.0228731
Zfp959	-0.154596	0.109758
Mpnd	-0.0198206	0.78631
Sh3gl1	0.0287093	0.65316
Ebi3	-0.557111	0.134441
Ccdc94	-0.017866	0.842693
Ranbp2	0.0750168	0.311482
Grk5	0.0125309	0.938934
Dvl3	-0.184679	0.0597831
Abcf3	-0.113418	0.115309
Eif2b5	0.286285	0.000892042
Cyth2	-0.0116751	0.862177
Sult2b1	0.449562	0.0766683
Plag1	-0.0308762	0.937339
Mrpl4	0.0805111	0.174467
Keap1	0.0591143	0.334431
Ap1m2	0.228312	0.295327
Glg1	-0.0481499	0.419799
Btbd2	-0.0819163	0.382253
Csnk1g2	-0.038605	0.512696
Abhd17a	-0.0984305	0.148974
Mob3a	-0.0569575	0.356457
Cacnb3	1.89781	5.48857e-07
Ddx23	0.0811978	0.153415
Pld3	-0.222501	0.0267792
Grik5	-0.258517	0.0616909
Rabac1	-0.145474	0.161338
Etv3	-0.0992137	0.205324
Prkcsh	0.134509	0.0323622
St8sia6	-3.06188	0.00207063
Fcgrt	0.00355749	0.965103
Nosip	0.00517315	0.941926
Pih1d1	0.211268	0.00786359
Rps11	-0.0303893	0.672059
Supt5	0.0409251	0.471197
Paf1	0.0431523	0.495869
Timm50	0.493427	0.000100892
Med29	0.161205	0.409237
Ncstn	0.00970357	0.879674
Pex19	-0.147195	0.093175
Impdh1	0.244568	0.00195525
Dgcr14	-0.0196479	0.802832
Slc25a1	-0.322251	0.00413844
Dgcr6	-0.302164	0.39918
Ddr1	0.318189	0.02703
Ier3	0.452525	0.00819332
Fosb	0.203104	0.434838
Klc4	-0.656091	0.000204547
Ercc1	0.158631	0.0552889
As3mt	-0.638652	0.0122877
Homer3	-0.0153387	0.963688
Crtc1	-0.345486	0.0015089
Rnf215	-0.195561	0.0627701
Sec14l2	0.265271	0.443121
Aven	0.382006	0.000990774
Crot	0.129057	0.106806
Rps6ka1	-0.100508	0.0844434
Snrnp200	0.145112	0.0312176
Ciao1	-0.00444309	0.963128
Taf6l	0.0429403	0.52402
Insig2	-0.0980419	0.293605
Kpna6	0.00143675	0.983673
Man1a	-0.0123724	0.889385
Itpkc	-0.253815	0.0275132
Coq8b	-0.191641	0.056129
Brd8	0.230083	0.00374087
Kif20a	0.661275	0.0374201
Farsa	0.155799	0.0252457
Gcdh	0.0177843	0.813009
Mast2	0.228185	0.0140797
Dnase2a	-0.121702	0.264579
Rad23a	0.293785	0.000550629
Calr	0.587878	6.44243e-06
Syce2	0.754551	0.00161127
Nfat5	-0.72308	8.44704e-06
Nob1	0.185285	0.0115071
Nqo1	0.425854	0.248528
Ppfia3	-0.903134	0.0466202
Gys1	-0.214811	0.0762225
Ruvbl2	0.431736	0.000117339
Bax	0.108801	0.144772
Il7r	0.552133	0.00983892
Tfam	0.25818	0.00239847
Zfp81	0.0693651	0.521632
Efnb3	0.0553344	0.839871
Mmd	0.0557021	0.564556
Fam162a	0.268951	0.0106136
Rpl8	-0.0432105	0.431503
Ssbp2	-0.248784	0.0825783
Fancl	0.52762	0.000447797
Stat3	0.02209	0.717645
Stat5a	0.144965	0.0255112
Map3k11	-0.16103	0.062311
Akt2	0.0541921	0.317971
Dnaja3	0.393655	0.000191069
Hmox2	0.155481	0.0422352
Cdip1	-0.281501	0.00850954
Cwc15	0.126732	0.0649221
Dnmt1	0.58037	0.024747
Ppan	0.0295682	0.773079
Angptl2	-2.08858	0.000795518
Cacna1b	0.303316	0.236822
Trmt10a	0.335916	0.00847131
Kifc2	-0.317815	0.0234537
Psap	-0.0569946	0.362233
Ikbkg	-0.192182	0.0073957
Wars2	-0.00678193	0.952089
Atn1	-0.138405	0.643775
Phb2	0.137748	0.0220635
Ptpn6	0.0839526	0.343312
Emg1	0.0408829	0.47595
Lpcat3	0.187291	0.011055
Atp6v1f	-0.0121618	0.875395
Clcn5	0.341794	0.0176316
Clcn3	-0.213656	0.00943835
Hif3a	-0.887301	0.00110205
Utp20	0.407142	0.000646904
Cul3	-0.125478	0.0367515
Large1	-0.0116118	0.976498
Ddx56	0.239942	0.00455783
Tmed4	-0.200745	0.0283643
Bid	-0.0969063	0.204499
Ralb	-0.26605	0.0412831
Ppp1cc	0.0905335	0.151345
Dnajb11	0.520424	1.06888e-05
Tbccd1	0.253678	0.0108486
Zfp324	-0.216898	0.0965525
Gab2	-1.08175	0.000550793
Coro1c	0.257582	0.00542574
Tax1bp1	0.0194495	0.802115
Ctse	-0.0719976	0.230017
Ndrg2	-0.0540571	0.648135
Mettl17	-0.0676905	0.39372
Pnpla6	-0.246978	0.00760638
Mcoln1	-0.151564	0.0905919
Arhgef18	-0.0636276	0.338359
Pkn2	-0.200215	0.0130138
Etfb	0.0239712	0.897863
Nkg7	0.0912751	0.181972
Stxbp2	-0.040391	0.52014
Chn2	-1.48526	0.000268636
Wwox	0.0431115	0.743013
Slbp	0.57167	0.0024224
Arid3b	-0.114684	0.172403
Cnn2	-0.216662	0.00253918
Polr2e	0.0804179	0.204157
Myo9b	-0.0863392	0.116024
Ly9	0.0242842	0.701782
Cd244	0.673214	0.0261408
Mtfp1	0.969155	0.00440937
Rab23	0.0176641	0.892287
Rab11a	0.0219896	0.774698
Eif2b2	0.0270452	0.687113
Dlst	0.1423	0.023803
Ulk2	-0.3091	0.00138178
Dgkq	-0.183395	0.1221
Grap	-0.465862	2.26017e-05
Chmp2b	-0.171254	0.0251153
Plod3	0.132946	0.351866
Ap1s1	0.199362	0.012305
Srpk1	-0.0906496	0.130171
Lbr	0.20122	0.00825673
Prcc	-0.0732222	0.302352
Rrnad1	-0.263798	0.0132634
Hdgf	0.312134	0.00105926
Thop1	0.730823	0.0001115
Apba3	-0.145355	0.144125
Matk	0.0972195	0.671458
Pias4	-0.00936669	0.920296
Map2k1	0.00905029	0.9167
Sgta	0.0607802	0.298455
Tmem242	-0.163789	0.0329207
Dtx2	-0.116359	0.222528
Rasa4	-0.677261	0.000654699
Hnrnpa2b1	0.431293	0.00139104
Ccdc130	-0.016019	0.887997
Mri1	-0.087918	0.284898
Prkacb	-0.390597	0.000146913
Sgsh	-0.480786	0.00026809
Cstb	-0.083874	0.270315
Pex5	-0.397962	0.000155901
Jkamp	-0.0647413	0.448951
Cd44	0.0338643	0.874574
Eif2ak4	-0.211668	0.0271666
Wdr1	0.100016	0.110073
Slc2a9	-0.440899	0.00135663
Ndrg1	0.0290797	0.919251
Man2b1	0.0197693	0.751104
Wdr83	-0.00675347	0.940758
Prdx2	0.0362518	0.542638
Polr2a	0.180776	0.0246776
Senp3	0.155697	0.0134913
Plekha8	-0.270749	0.214281
Spc25	0.686076	0.0297242
Ufd1l	-0.0309392	0.633803
Zfp287	-0.118382	0.274208
Letm1	0.290162	0.000543245
Ubqln1	0.148971	0.0218026
Cadm3	0.547191	0.0743746
Txn2	0.134907	0.0254429
Crbn	-0.155887	0.0250839
Msh6	0.503194	0.000188243
Fbxo11	-0.471196	6.25205e-05
Tbl2	0.136402	0.0722055
Wbscr22	0.411349	0.000163429
Mcm5	0.888785	0.0149319
Hmox1	0.803708	0.00695557
Mprip	3.45693e-05	0.999529
Cic	-0.185061	0.0119691
Pafah1b3	0.288303	0.0616141
Il27ra	-0.173664	0.10609
Prkaca	-0.347726	0.000292372
Asf1b	0.723661	0.0352867
Ddx39	0.478903	0.000368367
Dnajb1	0.0478125	0.4866
Usp40	-0.176161	0.16926
Kbtbd4	0.228839	0.113642
Celf1	-0.11973	0.101179
Ndufs3	0.193225	0.0143241
Por	0.178063	0.016556
Igf1r	-1.4679	0.000324723
Insr	-1.05358	1.10174e-05
Trim28	0.32638	0.000541965
Ube2m	0.145472	0.02202
Ctr9	0.180537	0.0174681
Eif4g2	0.0056516	0.929515
Mrvi1	0.236789	0.319358
Pcyt1a	0.430611	0.00938553
Zfp592	-0.332843	0.000969342
Psmd4	0.0639032	0.266144
Tmod4	-0.347066	0.221286
Snx6	-0.0410085	0.531778
Mthfd2	0.472156	0.000140889
Tomm40l	0.100396	0.22274
Apoa2	0.516407	0.297454
Pan2	-0.150863	0.0212392
Cs	0.248281	0.00386165
Ampd3	-1.49084	8.87924e-06
Bcas2	0.126779	0.0348486
Sh2d1a	-0.229264	0.0107611
Ctcf	0.200918	0.0147669
Pard6a	0.0814326	0.533449
Tfap4	0.795392	0.000216658
Ranbp1	0.866926	4.21136e-06
Cd247	-0.0149674	0.823084
Rfx5	-0.763454	2.41403e-05
Psmb4	0.149316	0.0166353
Slc30a4	0.857836	0.00494298
Bloc1s6	0.00828545	0.920039
Metap1	0.119381	0.171996
Gpr108	-0.0776846	0.246197
Tnfsf14	-0.710321	0.0029416
Rsl1d1	0.34321	0.00055826
Apc	-0.360504	0.000126224
Reep5	-0.015626	0.833345
Ergic3	-0.0326903	0.647678
Uqcc1	0.233026	0.00588661
Spo11	0.600251	0.00729018
Ncoa2	-0.307822	0.000269081
Nr2c2	-0.132568	0.0445851
Nr2c1	0.257388	0.130608
Smpd4	0.215417	0.059379
Pex1	-0.0428218	0.751547
Kctd20	-0.00166743	0.979167
Itgae	-1.54107	0.0408063
Ctns	-0.35319	0.00524218
Shpk	-0.0271416	0.840471
Tuft1	0.410401	0.00752788
Rcn1	-0.0323676	0.664678
Trap1	0.383147	0.000158834
Naa60	-0.111982	0.0860198
1700037C18Rik	-0.107158	0.56871
Ankrd13d	-0.29916	0.0253313
Tpr	-0.0339045	0.589151
BC003331	0.248108	0.00808823
Prg4	-1.44745	0.000242686
Dhx34	-0.211848	0.0335308
Kptn	-0.0746049	0.322367
Napa	0.0107497	0.868365
Sra1	0.0941548	0.130608
Atp5g1	0.333625	0.000279226
Snf8	0.217252	0.00534124
Tbcb	0.140456	0.0555154
Inpp5k	-0.28982	0.000525662
Crkl	-0.125603	0.0492025
Eps8l1	-0.460256	0.00254607
Clint1	-0.215058	0.00182138
Prss16	0.437783	0.0185637
Cdkal1	-0.104467	0.270315
Zbtb17	-0.172606	0.0169516
Mob1b	-0.26262	0.00437549
Atp6v1b2	0.00999884	0.881422
Eps15l1	-0.0210812	0.718976
Tep1	-0.0174874	0.824577
Ttc5	-0.11757	0.14334
Osgep	0.104823	0.135272
Aamp	-0.024798	0.705446
Tmbim1	-0.0627984	0.716438
Arpc2	0.0622652	0.298723
Kmt2b	-0.564882	3.23089e-05
Zbtb32	-0.67631	9.48528e-06
Upk1a	-0.728411	0.000880657
Tmem147	0.241211	0.0369874
Rps9	-0.094412	0.1137
Tfpt	0.0259847	0.788346
Susd2	-0.175258	0.514797
Ggt5	0.534424	0.101283
Ggt1	1.55951	0.00209188
Crip2	0.943284	0.000119698
Crip1	0.259671	0.00359958
Cbfa2t3	-0.187209	0.312854
Fbln1	-0.834283	0.100623
Pgrmc1	0.125823	0.122355
Gcat	0.537732	0.0189956
Elovl1	0.0688283	0.306297
Med8	0.097241	0.120513
Hyi	-0.291079	0.0893961
Cdc20	0.568286	0.0354755
Pfdn2	0.174754	0.0281444
Rnf114	-0.259373	0.0110622
C330007P06Rik	0.0576137	0.442611
Srm	0.664287	8.98078e-05
Rbm14	0.435356	0.000234537
Actn3	0.759364	0.118136
Zdhhc24	0.416125	0.00632565
Bbs1	0.10107	0.766591
Ndor1	0.0148438	0.840691
Nsmf	-0.53961	0.000433735
Pdk1	-0.120276	0.142364
Ptbp1	0.288574	0.00168722
Mvd	0.200163	0.05234
Cyba	0.0553518	0.343444
Tmem110	-0.022365	0.883505
Sfmbt1	0.774884	0.00013982
Rundc3a	-0.467714	0.00421464
Cdt1	0.706214	0.00759158
Snai3	0.158837	0.106869
Aprt	0.150484	0.0213874
Gtf2h1	0.0641727	0.266372
Abhd1	-0.20974	0.182967
Slc5a6	-0.0663491	0.584333
Aplp1	-0.539547	0.011062
Qrich1	0.0409686	0.533449
P4htm	-0.271903	0.103492
Usp19	-0.05378	0.411514
Pola1	0.703543	0.0172261
Cdc42	0.122471	0.046288
Pknox1	0.0917089	0.132716
Gmnn	0.762637	0.0184139
Acot13	-0.00844575	0.951115
Cdk4	0.274713	0.000521371
B4galnt1	-0.0109004	0.880148
Mettl1	0.918634	8.26967e-05
Tspan31	0.0174309	0.793853
Kif5b	0.114419	0.0735488
Saal1	0.256671	0.0150438
Cnp	-0.335312	0.000678338
Sod2	0.0237865	0.746424
Tmco6	0.179478	0.0711341
Stambp	-0.139858	0.0736821
Ezh1	-0.526737	0.000106845
P3h4	1.26301	0.0129241
Ctnnb1	0.109248	0.0783065
Eif1b	-0.0510756	0.409948
Psmd2	0.301963	0.0011807
Syngr3	0.870512	0.0220709
Vars	0.58847	3.23089e-05
Vwa7	-0.621501	0.0815769
Msh5	0.371702	0.0720321
Abhd16a	-0.0272408	0.749564
Neu1	-0.278611	0.0051492
Ddah2	-0.0858039	0.605527
Clic1	0.151719	0.0446191
Lsm2	0.631147	0.000105171
Pole	0.725154	0.0404374
Atp1a2	0.229057	0.6854
Stx1a	0.787564	0.000242915
Zfp775	0.0906465	0.47477
Mrpl49	0.17943	0.0309056
Dennd2c	0.613118	0.0213092
Mark3	-0.166995	0.0280065
Gatad1	0.0216658	0.796547
M6pr	0.143618	0.0203814
Lrrc8a	-0.202379	0.0571626
Ppp2r1a	0.0365838	0.552195
Fance	-0.160441	0.14223
Tinf2	0.366469	0.00181998
Tssk4	-0.115628	0.591441
Dus3l	0.0994507	0.111558
Gtpbp3	-0.107896	0.157174
Tgfbr1	-0.364717	0.00124136
Homer1	-0.221912	0.0940184
Rad51c	0.728156	0.000399226
Arpp19	0.222227	0.00243263
Bcl2l1	-0.247231	0.00808823
Khsrp	0.235059	0.00616807
Ccdc124	0.347879	0.000166268
Cct4	0.126999	0.0559371
0610009B22Rik	0.321904	0.0729236
Zfp655	-0.16021	0.0278862
Rhoa	0.169258	0.0125571
Zmiz1	-0.118056	0.073746
Ankrd26	-0.0224495	0.859222
Aldh16a1	0.19054	0.0234239
Hnrnpa0	0.0649578	0.3913
Prrg2	0.163398	0.498831
Hnrnph1	0.114702	0.279114
Id3	-1.12332	0.00351818
Arid1a	-0.375807	0.000156252
Ctsd	0.0790667	0.272776
Rplp1	-0.135435	0.0347312
Abhd8	-0.225469	0.0272689
Ift22	0.0514117	0.805389
Mid1ip1	0.404393	0.00181924
Ap2s1	0.101182	0.0718217
4930432K21Rik	0.771862	0.0766528
Fhl2	0.299315	0.00438112
Emc10	0.0665314	0.329687
Fbxw9	-0.0530545	0.793473
Fnbp4	-0.0953034	0.136395
Cers4	-0.223307	0.014088
Scrn3	-0.25759	0.0377148
Phax	0.121038	0.107996
Tle1	1.58537	6.44243e-06
1700109H08Rik	-0.238293	0.23759
Relt	-0.124898	0.100509
Snrpb2	0.24834	0.00240905
Ubc	-0.0659513	0.316859
Prpf31	0.362752	0.000357332
Sertad1	-0.146298	0.111985
Carhsp1	0.0995141	0.306202
Elk3	-0.319894	0.00100444
Herpud2	-0.260866	0.00241742
Rdh13	0.0148868	0.925896
Nutf2	0.455641	0.000190801
Arpc5	-0.0213949	0.757184
Pou2f2	-0.0435301	0.55743
Ubqln4	-0.10714	0.156086
Rps18	-0.0733676	0.24556
Rpl10	0.111695	0.0612112
Rps15a	-0.214716	0.00824309
Ncaph2	0.277629	0.0110622
Hipk1	-0.299216	0.000364083
Gprc5b	-0.95312	0.017428
Man1a2	0.0830396	0.185576
Acyp1	-0.585281	0.000634498
Hdac5	-0.235509	0.0040994
Rala	0.106455	0.130877
Vdac3	0.290053	0.00392263
Vps72	-0.0739416	0.272513
Gabpa	0.0993784	0.142089
Bmp7	-1.93445	0.00102842
Dynll1	0.0860189	0.380902
Pdcl	0.100058	0.31846
Tmem184b	0.202858	0.0333
Nf2	0.175144	0.0165741
Zmat5	-0.0257925	0.780728
Ewsr1	0.00164559	0.980274
Ap1b1	-0.24264	0.00211261
Derl3	-0.495416	0.16251
Bcl2l13	0.0770427	0.229731
Dqx1	0.260729	0.101514
Lnpk1	0.474198	0.00180994
Pttg1ip	-0.00318346	0.966778
Ube2g2	0.788094	4.21136e-06
Elk1	-0.343712	0.0076126
Tnpo1	0.125632	0.0726433
Rnmt	0.207153	0.0169274
Srp14	0.03214	0.620506
Cdk9	0.150587	0.0226899
Tor2a	0.0372223	0.566077
Fpgs	0.13877	0.201598
Mkl2	-0.627946	3.10609e-05
Cbx5	0.590751	0.0160867
Apobec3	0.00855799	0.892261
Vav2	-0.285398	0.0296372
Tex15	0.488885	0.0631296
Ppp2cb	0.0622058	0.3855
G0s2	-0.144941	0.510091
Dmap1	0.0170417	0.85428
Mcu	-0.709447	1.38013e-05
Bcr	-0.0792181	0.367351
Fxyd5	0.00592653	0.940132
Kcnd1	-0.337029	0.286774
Tfcp2	-0.12658	0.470871
Pou6f1	-0.47865	0.000345637
Ubp1	-0.303662	0.000810281
Ick	-0.254769	0.0370752
Sdhb	0.245013	0.00300714
Snap47	0.246563	0.0588314
Kdsr	0.138905	0.125053
Vps4b	-0.00425232	0.947238
Rps25	-0.0744935	0.191314
Taz	-0.221181	0.0319236
Aldh3a2	0.143288	0.0239486
Zmynd10	-0.315052	0.261493
Tmem115	0.00572693	0.952061
Hyal2	0.00517016	0.977654
Ifrd2	0.694333	0.000189132
Tusc2	-0.0437324	0.722874
Nprl2	-0.0634338	0.37555
Cacna2d2	0.113193	0.52704
Rassf1	0.0561283	0.330133
Slc3a2	0.04457	0.494717
Nxf1	0.0518564	0.433543
Stx5a	-0.251764	0.00119029
Tnfrsf13b	0.355404	0.00161398
2610507B11Rik	0.0704601	0.234745
AI597479	-0.0664487	0.411514
Tmem86a	-0.626795	0.0869071
Tex14	-0.0952693	0.827006
Ifi35	-0.0427875	0.701695
Rdm1	0.309251	0.00913392
Nedd8	0.119322	0.0478852
Gosr1	-0.100486	0.0999016
Mrpl52	-0.152141	0.0833237
Kansl3	0.00845392	0.888625
Faf1	0.210037	0.0162317
Tsacc	0.28277	0.45654
Mettl16	0.192018	0.108169
Pigyl	0.0550695	0.659886
Rbm25	-0.00875006	0.89931
Psen2	-1.1847	1.43595e-06
Acaa1b	-0.626259	0.110924
Plcd1	0.144956	0.293363
Fads1	0.443336	0.00718423
Lmbr1	-0.283322	0.246131
Tnfrsf22	0.0145361	0.915724
Cars	0.507986	0.000230775
Apip	0.069164	0.639095
Pdhx	0.186925	0.0818681
Vac14	0.17335	0.0170666
Mcoln2	-0.31773	0.0102243
Akt1s1	0.0702474	0.49945
Tbrg1	-0.00543556	0.943744
Brf1	-0.27162	0.00111896
Odc1	0.481492	0.000669996
Thg1l	0.559112	0.000522712
Adam19	0.336921	0.000122134
Pabpc4	0.280941	0.000826476
Zfp296	0.317912	0.00908458
Sugp1	-0.0451876	0.515566
Dhdh	0.394094	0.0681436
Zfp790	-0.311197	0.00443008
Fuz	-0.15831	0.117083
Pgam1	0.398944	0.000179762
Evi5	-0.524803	0.256939
Evi5l	-1.36737	3.03108e-06
Snapc2	0.106764	0.268092
Git1	-0.109513	0.113257
Gltp	-0.0418083	0.504965
Bnip2	0.127239	0.0497707
Ccnt1	-0.0574198	0.366017
Brms1l	0.188591	0.188543
Med15	-0.00771599	0.911083
Dhdds	0.264869	0.00128787
Aim1l	0.228279	0.200553
Ubxn11	-0.171727	0.229377
Tjap1	0.120997	0.197045
Rpl15	-0.010676	0.877886
Tmem167	0.0438646	0.514797
Mplkip	0.238731	0.0126744
Kif11	0.608297	0.0598826
Rpa3	0.491677	0.00218085
Mlkl	0.652777	0.00613841
Tnpo3	0.195072	0.0082783
Ttll5	0.621957	0.000669996
Zfp715	-0.198148	0.0143241
Cdh23	-0.588063	0.140463
Rps5	-0.0586639	0.334112
Podnl1	0.886049	0.000270373
Adgrl1	-0.143052	0.237026
Amotl1	0.386735	0.385306
Etv5	-0.567023	0.0374494
Gfod2	-0.121516	0.458261
Enkd1	0.66005	0.00345997
Atp6v0d1	-0.0344406	0.573452
Ptprs	-0.802059	0.000561303
Slc41a1	-0.215975	0.0666979
Nelfb	-0.0274181	0.641751
Tmem175	0.147185	0.0724834
Bcas1	-0.87752	0.0234239
Tango2	0.000638078	0.995053
Ndufs2	-0.0116967	0.845803
Atraid	-0.108841	0.203289
Cad	0.613499	6.00779e-05
Sh3bp5l	-0.0197133	0.807474
Atad1	0.114967	0.0481684
Pten	-0.0499214	0.383301
Pea15a	-0.0424298	0.521174
Timm23	0.440669	0.000121047
Tnfaip8l2	-0.0825821	0.203123
Trnt1	0.123812	0.0748449
Ehmt2	-0.173352	0.00944479
Elof1	0.287241	0.00113153
Med16	-0.17117	0.0305633
St3gal1	-0.336503	0.00157681
Tmem259	-0.0298388	0.696464
Rnf170	-0.21247	0.029145
Dedd	-0.0713619	0.388901
Nit1	-0.117488	0.0949478
Prdm15	-0.166123	0.164087
Rnf168	0.414222	0.00285634
Tctex1d2	1.42142	0.0115198
Chp1	0.0649529	0.27846
Klhl3	-0.898308	9.40054e-05
Tvp23b	-0.100456	0.254871
Dnajc7	-0.215401	0.00346086
Cacybp	0.334489	0.000506086
Cluap1	-0.299319	0.00847097
Zswim7	0.578608	0.0339166
Pigl	0.0711631	0.433803
Ndufa2	0.0398179	0.567494
Pam16	0.15923	0.109037
Cox6c	0.214738	0.00483146
Ube2z	0.0591657	0.301317
Tmem87b	-0.401426	0.000381676
Anapc1	0.136336	0.0656134
Tsg101	0.147999	0.0302914
Hps5	-0.164177	0.0326035
Map3k4	-0.0504483	0.502611
Piezo1	0.031912	0.667364
Rnf166	-0.26278	0.00239198
Ankrd28	0.314594	0.00185079
Ankrd52	0.0886217	0.170461
Srp19	0.188449	0.0096146
Wdfy2	-0.11542	0.406114
Rbsn	-0.0117903	0.880645
Mrps25	0.372758	0.00196012
Dguok	-0.0166985	0.858712
Camta1	0.0618065	0.727849
Strip1	-0.0852972	0.285489
Slc25a11	-0.0347166	0.675523
Chrne	-1.27655	0.00985096
Cmc2	0.677315	0.000152851
Chfr	0.0216975	0.711548
Ceacam16	0.976977	0.000394046
Tex261	-0.0247372	0.714277
Fam120b	-0.264034	0.00704039
Tbp	0.0883709	0.213947
Psmb1	-0.055067	0.344606
Pdcd2	-0.00924959	0.915506
Fhod1	-0.0838312	0.368238
Slc9a5	0.690543	0.00175472
Elmo3	-0.754788	0.000776736
4931428F04Rik	0.174761	0.164645
Tppp3	2.58677	4.13048e-05
Msh3	0.118705	0.0936953
Tmem208	0.0435933	0.617352
E2f4	0.165221	0.0133642
Surf4	0.34462	0.000191194
Surf2	0.0202389	0.779773
Dnajb9	-0.350632	0.0918623
Naf1	0.287083	0.0236832
Yes1	2.02429	0.00117114
Ppp1cb	0.163093	0.101751
Gorasp2	0.34364	0.000241907
Tsen15	0.354453	0.0177703
Efr3a	-0.129823	0.0271378
Trappc2l	-0.206533	0.0718746
Acsf3	0.0791004	0.516951
Ddx19a	0.173023	0.009048
Galns	-0.135516	0.094017
C8g	0.0258143	0.944819
Rabl6	0.0708962	0.251231
Edf1	0.163077	0.0186255
Npdc1	0.0186964	0.929005
Fbxw5	-0.0778273	0.410744
Slc25a13	0.311764	0.023766
Ube2i	0.0249499	0.656391
Tsr3	0.0114067	0.882654
Unkl	-0.365354	0.00100444
Lrrk1	0.446237	0.0155485
Actn1	-0.585553	8.12233e-05
Sirt2	0.015637	0.805785
Hnrnpl	0.26875	0.00106064
Nolc1	0.622052	1.00242e-05
Casd1	-0.253597	0.0372726
Cnksr3	-1.31429	0.00141283
Mtmr1	-0.0986526	0.109641
Hmgb3	0.472699	0.0913153
Map2	-0.0324437	0.923532
Abca1	-0.691124	0.034697
Nipsnap3b	0.17738	0.0320373
Lage3	0.0789745	0.35682
Ubl4a	0.0491261	0.573921
Gdi1	-0.263612	0.0298665
Gadd45b	-0.0765133	0.625187
Slamf6	-0.554687	2.40216e-05
Slamf1	-0.0906392	0.405565
Zdhhc12	0.0866693	0.475958
Endog	0.413327	0.0119701
Golga7	0.0498393	0.395796
Xk	0.311019	0.0392523
Cd48	0.152382	0.129904
Clpx	0.0473055	0.542973
Trabd	-0.150175	0.0154362
Dennd6b	-0.275069	0.0312353
Cd83	-2.48384	0.000153155
Gzmb	2.94458	0.00499576
C4a	0.477199	0.16052
Ager	-0.327833	0.0674521
Atf6b	-0.0282467	0.708932
Egfl8	0.474844	0.207203
Ppt2	0.378209	0.0303663
Prrt1	1.79943	0.0012357
Rnf5	0.0902008	0.360518
Cacfd1	-0.138212	0.130715
Hivep2	-0.404933	0.000258509
Arnt	-0.15803	0.0218531
Itga2	-0.348998	0.00573496
Mocs2	0.175503	0.0376159
Nat9	0.148046	0.294294
Atp6v0e	0.113313	0.100251
Zfp318	0.0346854	0.731754
Srf	-0.0420903	0.481029
Gata3	-0.180819	0.0386847
Hspa8	0.423667	5.92151e-05
Serac1	-0.0617244	0.670664
Pdzd11	0.100682	0.178606
Psma2	0.181522	0.0125971
Mrpl32	0.0711509	0.38136
Setdb1	0.044759	0.468235
Anxa9	1.42248	0.0006487
Prune1	-0.110531	0.461211
Cers2	0.169665	0.00821591
Capza2	0.167741	0.02496
Plekho1	-0.278615	0.0222063
Vps45	0.12588	0.129534
Prpf3	0.183774	0.0281362
Anp32e	0.455349	0.0221928
Aph1a	-0.121688	0.0708279
Tab2	0.0866978	0.118438
Ppil4	0.0916103	0.125906
Cnih1	0.165017	0.0204772
Med22	-0.0985744	0.150585
Surf1	-0.109442	0.132437
Med28	0.0192159	0.795805
Qdpr	-0.0457062	0.58276
Gnrh1	-0.261364	0.279114
Sqstm1	-0.119924	0.0609835
Nfe2l2	-0.0265501	0.717515
Rxra	-0.992482	0.000314211
Adamtsl4	-0.804241	0.00529698
Prpsap1	0.0153466	0.816009
Ncapg	0.570583	0.0678778
Lcorl	-0.0341695	0.80001
Lta4h	-0.105336	0.0804941
Dstn	0.115047	0.224014
H2afy	0.248531	0.00241949
Gtf2ird2	0.154085	0.0768667
Bola1	0.522424	0.034337
Gatsl2	-0.472479	0.0021747
Ncf1	2.10775	3.27961e-07
Adss	0.00221263	0.976445
Il17rb	-1.59298	0.0819803
Chdh	-2.44093	0.00201909
Actr8	-0.151507	0.0671413
Lrrc27	-0.575047	0.205324
Stk32c	-0.104607	0.775907
Fnta	-0.0867683	0.159747
Skiv2l2	0.349206	0.000675813
Lbp	-2.54092	0.00167714
Celsr1	-0.214365	0.0427648
Fli1	0.0594186	0.341292
Diexf	0.341743	0.00494277
Hsd11b1	0.00256266	0.975432
H2-M3	-0.0287154	0.735344
Atp5e	0.0734924	0.21436
Nelfcd	0.218717	0.011676
Ctsz	0.354708	0.000587861
Slmo2	0.411125	0.00232233
Ube2a	0.110889	0.111014
Slc25a5	0.463883	6.66239e-05
Ppdpf	0.0348585	0.638363
Col20a1	-0.509908	0.0273018
Pls3	0.790852	0.0548379
Nkap	0.239713	0.0143981
Ndufa1	0.292508	0.00243298
E2f3	0.158555	0.105878
Cr1l	0.0831268	0.204252
Ppfibp1	-0.503206	0.000681103
Cd46	-0.168362	0.343175
Plgrkt	-0.341043	0.000298741
Cd274	-0.188418	0.139281
Pdcd1lg2	0.154158	0.643255
Gtf3a	0.20134	0.0123097
Mtif3	-0.0708893	0.390086
Lnx2	0.0110655	0.87361
Dyrk3	0.920622	0.0416365
Mapkapk2	-0.223875	0.00242874
Lamp2	0.0132235	0.877783
Atxn10	-0.226392	0.00171699
Foxred2	-0.31195	0.0620227
Eif3d	0.159943	0.0114227
H3f3b	0.118006	0.0537049
Nup50	0.256263	0.0020409
Phf21b	0.373968	0.0108296
Ift27	0.29753	0.00544635
Pacsin2	0.361998	0.00259183
Cmah	-0.0414812	0.514122
Ttll12	0.250537	0.00523346
Bik	0.441049	0.175942
Tox4	0.0348245	0.542616
Mrps18c	0.307433	0.013257
Srsf6	0.205992	0.00969513
Plcg1	-0.226559	0.00547682
Kctd2	-0.268965	0.0175327
Kctd5	0.12263	0.0707868
Etaa1	0.301974	0.00315096
Slpi	1.84784	8.01045e-05
Nbr1	-0.279929	0.000830334
Cyth1	-0.244264	0.00481111
Brca1	0.834841	0.0286416
Cntnap1	-2.22639	0.0141605
Nt5c3b	0.147802	0.0434782
Coa3	0.201409	0.0207521
Zpbp2	0.261792	0.154243
Med24	0.0349622	0.608529
Psmd3	0.245648	0.00118493
Exosc10	0.138603	0.0339765
Glod4	0.0697524	0.413206
Vps53	-0.0812942	0.228039
Taok1	-0.393679	0.000226603
Dnttip1	-0.0513757	0.465118
Acot8	0.0226383	0.802115
Mpp2	0.779757	0.0127686
Nlk	-0.369313	0.000915151
Traf4	0.0525312	0.574853
Aldoc	-1.03944	0.00224043
Stac2	-0.139534	0.466719
Rpl19	-0.132294	0.0564747
Nek8	-0.0280695	0.789302
Cacnb4	0.13562	0.48348
Plxdc1	0.439242	0.0114025
Arl5b	-0.371967	0.0103074
Zfp207	0.0945106	0.21162
Psmd11	0.244338	0.00167708
Pipox	1.1401	0.0467353
Timp2	-1.00254	0.00288299
Zc3h18	0.272969	0.00251575
Top2b	-0.217871	0.00236469
Igfbp4	2.47069	3.23089e-05
Cdc6	1.12799	0.0145499
Suz12	0.31034	0.00370545
Atad5	0.771356	0.032492
Crlf3	-0.296334	0.00241949
Tnfaip1	-0.0208939	0.818341
Abr	-0.0383877	0.522651
Rab11fip4	-0.550158	6.90022e-06
Slc35c2	-0.0417833	0.581519
Elmo2	0.101573	0.168452
Wsb1	0.219641	0.0121888
Ttpal	0.0558678	0.340303
Rhot1	0.0803897	0.224438
Ada	0.520786	0.00594997
Serinc3	0.315437	0.00149853
Tha1	0.483228	0.00362983
Pgs1	0.0593043	0.334526
Birc5	0.723085	0.0297242
Afmid	-0.0389293	0.763879
Pigt	0.20136	0.00361678
Dbndd2	-0.346364	0.357148
Ghdc	0.0956594	0.50743
Pltp	1.78707	7.87e-07
Slc12a7	-0.262835	0.017212
Ctsa	0.00294017	0.971584
Zswim1	0.0802326	0.40049
Slc12a4	-0.182006	0.0264894
Myo1c	0.0540449	0.463954
Crk	-0.16349	0.0264982
Cox7c	0.169121	0.0175802
Pitpna	0.143053	0.0184622
Mlx	-0.168102	0.0140663
Fam134c	-0.318044	0.000409713
Dhx58	-0.452237	0.193079
Rab5a	-0.027761	0.661346
Nkiras2	-0.0710072	0.457652
Ppp2r5c	-0.0401941	0.47877
Ift52	-0.0517687	0.549221
Mybl2	0.968444	0.025965
Eya2	0.118557	0.148713
B4galt5	-0.184655	0.00769079
Ddx27	0.350888	0.000174977
Cyth3	-1.30111	0.0108698
Cyth4	0.105861	0.0755214
Rac3	-0.845629	0.0575091
Rrp7a	0.13009	0.0396164
Cyb5r3	0.0700832	0.436238
Ints2	0.51035	0.000207745
Med13l	-0.269857	0.00193896
Hist1h2bc	0.131797	0.564873
Mafk	-0.289641	0.0141113
Med1	0.0237483	0.707185
Erbb3	-0.293138	0.0140283
Stard3	-0.114694	0.118335
Ikzf3	-0.422702	5.96837e-05
Mfng	-0.125863	0.089692
Vmp1	0.34685	0.000334468
Uchl5	0.612256	5.81796e-05
Glrx2	-0.0909744	0.34784
Trove2	-0.251844	0.0880819
Stk4	-0.183894	0.00540893
Zcchc10	0.142403	0.238862
Psmb6	0.15376	0.0231795
Spag7	0.217579	0.0252263
Pfn1	0.0455589	0.528932
Tomm34	-0.0419747	0.502966
Ywhab	0.0478996	0.416796
Ksr1	0.0148424	0.840639
Anxa6	-0.13356	0.0265255
Il12rb2	2.62154	0.00129568
Zkscan6	-0.125601	0.101376
Kpna2	0.732565	0.00338272
Smurf2	-0.00674584	0.949529
Cep95	-0.213102	0.0133561
Vezf1	-0.220835	0.0218663
Cuedc1	-0.50835	0.132309
Srsf1	0.489273	0.000499125
Abi3	0.0725361	0.630284
Kif3a	0.696376	0.00463829
2018-09-08	1.85177	0.0026858
Mtmr4	0.155115	0.0330604
Mrm1	0.259071	0.0634346
Kansl1	-0.251746	0.00914565
Gid4	-0.130527	0.127036
Myo1b	-0.116973	0.862407
Dhx40	-0.0302047	0.632894
Ypel2	-1.61288	2.63567e-05
Akap1	0.502755	0.000656936
Nol11	0.355639	0.00120478
Derl2	0.0591824	0.360866
C1qbp	0.678552	9.94738e-06
Rpain	0.163695	0.149341
6330403K07Rik	-1.04419	0.000347481
Kcnab3	-0.346991	0.388225
Chd3	-1.15729	1.38013e-05
Kdm6b	-0.323796	0.0929313
Appbp2	-0.113831	0.0693426
Ncor1	-0.159066	0.0220854
Trpv2	-0.129413	0.0251343
Cenpv	0.289558	0.0361383
Pcgf2	0.350691	0.0190505
Cwc25	0.0260801	0.726413
Pip4k2b	-0.377768	6.73944e-05
Trim37	0.578282	8.85232e-05
Ctdnep1	-0.157241	0.0275035
Elp5	0.00236491	0.976739
Gabarap	-0.287492	0.00110205
2810408A11Rik	-0.156633	0.614488
Phf23	-0.152115	0.0346747
Acadvl	-0.0179588	0.805313
Dnah11	0.0163769	0.957558
G3bp1	0.287713	0.000589021
Atox1	0.184316	0.0140633
Mief2	0.225133	0.0434443
Dusp14	0.64518	0.0194665
Tada2a	0.493864	0.000707927
Ikzf1	0.224143	0.00349827
Pnpo	-0.119037	0.221999
Cog1	-0.0743179	0.305022
Cbx1	0.336523	0.00107146
Cdk5rap3	-0.159119	0.0390159
Slc25a39	0.0521575	0.406114
Sp2	0.0575229	0.454682
Aatf	0.29334	0.00212193
Dync1h1	-0.249701	0.0105452
Pex12	-0.0541979	0.620086
Ndel1	0.0643792	0.303012
Slc25a35	-0.18122	0.163667
Zbtb4	-1.10374	3.80323e-05
Mpdu1	0.174538	0.0287434
Fxr2	-0.0783413	0.244374
Atp5g3	0.214873	0.00341028
Cd68	-0.116459	0.479295
Acsl1	0.333944	0.154112
Smyd4	-0.0395967	0.682034
Lsp1	-0.0196982	0.757157
Zfyve27	-0.147729	0.0965525
Avpi1	0.0566491	0.736551
Rad51d	-0.0523998	0.526894
Pank3	-0.151945	0.0598826
Rars	0.434927	0.000794274
Mrpl58	0.248595	0.00253222
Fdxr	0.0876383	0.242731
Mrpl45	0.193483	0.014361
Irf1	-0.0377575	0.640582
Slc22a5	-0.064975	0.55376
Arrb1	-1.21686	0.000120983
Tm4sf5	-0.354755	0.354097
Pelp1	0.334096	0.00130679
Med11	0.13113	0.0545583
Heatr9	-1.29097	6.9909e-06
Ccl4	-0.809478	0.00175408
Natd1	-0.34906	0.0013148
Map2k3	0.253303	0.0201723
Ywhah	0.492131	0.000317513
Sart3	0.137439	0.0408063
E2f2	0.309583	0.0179831
Slfn3	0.15744	0.246131
Nars2	0.304993	0.0352867
Slc35b4	0.0587816	0.430867
Dalrd3	0.16476	0.0739039
Fis1	-0.0802915	0.311125
Plod1	0.139772	0.300285
Rab3d	-0.258193	0.0114028
Mfsd3	0.0566046	0.770345
Slc25a22	-0.158809	0.12397
Atp6ap1	-0.0653724	0.29827
Dnase1l1	-0.206334	0.0952693
BC005537	-0.099368	0.0999876
Isyna1	0.169812	0.0199079
Hars2	-0.0408226	0.566131
Tmem160	0.134088	0.159915
Rab5c	0.0519174	0.43635
Mdh2	0.354108	0.0001383
H13	0.00458061	0.946399
Rnf145	-0.190185	0.00746195
Atp6v1e1	0.0489316	0.502873
Chtf18	0.566976	0.0853262
Rps6kl1	-0.274259	0.227075
Ppp1r12c	-0.104128	0.100839
Ahr	-0.247517	0.260571
Map1s	0.140119	0.109747
Tmem129	0.140773	0.0892881
Nop9	0.389034	0.00022132
Psmc3ip	0.827352	0.00038191
Grb7	1.79015	1.4436e-05
Noxo1	-0.632072	0.0710063
Zfp687	-0.31389	0.00121524
D8Ertd738e	0.0884068	0.194107
Calm3	0.144152	0.0344712
Cops3	0.427231	0.00255386
Fkbp8	-0.0366375	0.533558
Ddx39b	0.1005	0.100317
Gipc1	-0.408522	0.000142514
Tlcd1	-0.364002	0.283359
Plscr3	-0.284535	0.0209458
Ptger1	-0.298236	0.35494
Arhgef25	-0.257552	0.26856
Xab2	0.0157595	0.805576
Cdc37	-0.0637519	0.253773
Rab4a	-0.430986	0.000680832
Trip10	0.641063	0.00322882
Cops6	0.107891	0.073766
Ubb	0.0766668	0.235669
Ap4m1	-0.107588	0.221135
Gyg	0.159939	0.0226005
Rcn3	0.0947296	0.225377
Slc6a8	-0.612741	0.109604
Arid3a	0.0638098	0.468875
Ubxn6	-0.262345	0.00417255
Mydgf	0.278826	0.00318502
Cyb561	1.44664	0.000745619
Ccdc12	0.0520778	0.399951
Fmc1	0.443876	0.0212799
Akt3	-0.319529	0.00214282
Mrpl24	-0.0339454	0.619127
Gle1	0.221922	0.00727695
Lyst	-0.512275	7.7904e-05
Slc35e1	0.0805028	0.186078
Tmc4	-0.94358	0.000345637
Syne4	-0.0824771	0.827433
Polr2i	0.206449	0.0366455
Krt10	0.253221	0.458283
Rmnd1	0.0634812	0.492834
Esr1	-0.858624	0.00221808
Fbxo5	0.735402	0.0311908
Mtrf1l	0.00936066	0.934842
Hdac2	0.225931	0.0026602
Rwdd1	0.275303	0.00141232
Stxbp5	-0.218978	0.00237514
Hint3	-0.0781537	0.490542
Trmt11	0.07458	0.500204
Katna1	-0.0921321	0.15197
Pcmt1	-0.00222342	0.977344
Lrp11	0.320131	0.337474
1700021F05Rik	0.171669	0.210529
Sec63	0.125822	0.0380649
Snx3	0.203723	0.00248142
Aig1	-0.195689	0.172788
Adat2	-0.0161129	0.919127
Pex3	-0.0412092	0.6854
Fuca2	0.101975	0.312129
Cep57l1	0.239986	0.0331319
Ltv1	0.569821	2.13208e-05
Plagl1	1.89218	0.0056159
Cd164	-0.281196	0.00102725
Utrn	-0.741865	5.83729e-06
Smpd2	-0.169321	0.0955786
Mical1	-0.0127346	0.862814
Zbtb24	0.0151055	0.875395
Rab32	0.0617007	0.713453
Gtf3c6	0.0526062	0.453124
Slc16a10	-0.43018	0.0488301
Rev3l	-0.421932	9.94556e-05
Traf3ip2	-0.0441022	0.52177
Fyn	-0.246043	0.00409653
Tube1	0.677602	0.0163829
Prep	0.674343	0.000444392
Tnfaip3	-0.521313	0.00728766
Perp	0.448805	0.0316648
Reps1	-0.0746776	0.201676
Asf1a	0.256483	0.00748058
Gopc	0.0171767	0.806969
Qrsl1	0.298331	0.00506857
Rtn4ip1	0.610106	0.00023376
Aim1	0.523788	9.65971e-05
Vta1	0.088938	0.230698
Smpdl3a	-0.836004	3.23089e-05
Reep3	-0.234142	0.00722678
Serinc1	0.0923423	0.136832
Hsf2	0.476326	0.00710736
Echdc1	0.355224	0.0026623
Ptprk	0.681602	0.00258021
Ccdc59	0.0708114	0.293898
Ppp1r12a	-0.182038	0.0078899
P4ha1	0.0280244	0.766893
2018-09-10	0.49563	0.0683472
Lims1	-0.287015	0.00241899
Zwint	0.0572954	0.329469
Ube2d1	-0.2982	0.00127761
Cdk1	0.727972	0.0361798
Atp2b1	0.0719596	0.289805
1700040L02Rik	-0.466002	0.204187
Arid5b	-0.252092	0.00645097
Actr6	0.391337	0.00653832
Uhrf1bp1l	0.166885	0.0151812
Poc1b	0.208176	0.0522097
Dusp6	-0.530313	0.0387224
Tmpo	0.563846	0.0024414
Psen1	0.056857	0.302857
Sgk1	-0.206829	0.00376619
Cep290	-0.231996	0.541095
Ikbip	-0.828757	0.00376441
Hbs1l	-0.0617433	0.302871
Epb41l2	0.0876562	0.187473
Apaf1	-0.0546664	0.415677
Myb	-1.08756	6.60337e-06
Med23	-0.233302	0.00968387
Ahi1	0.0624996	0.516024
Nedd1	0.36262	0.00373843
Mtfr2	0.711593	0.0253638
Map7	-0.563835	0.000396748
Stx7	-0.125915	0.215026
Pex7	0.110072	0.358804
Ifngr1	0.625556	1.73582e-05
Cfap54	0.978451	0.029332
Cdk17	-0.316437	0.00159479
Snrpf	0.295469	0.00100352
Fgd6	-0.630267	0.00295373
Ndufa12	0.472545	0.000181369
Tmcc3	1.33968	0.0004232
Cep83	0.287603	0.00350095
Socs2	4.27539	8.87924e-06
Nudt4	0.391639	0.000469925
Tcp11l2	-0.30781	0.00199407
Cry1	0.590667	2.42356e-05
Btbd11	-1.32579	3.0609e-06
Hsp90b1	0.749949	2.21807e-05
Ccdc53	-0.0503826	0.4961
Sirt1	0.238523	0.0155072
Herc4	0.14023	0.0194702
Hnrnph3	0.124122	0.213768
Rufy2	-0.12484	0.241641
Ccar1	0.137379	0.0895971
Ddx21	0.479042	4.2894e-05
Ddx50	-0.102483	0.0982631
Srgn	-0.0484338	0.576514
Vps26a	0.140686	0.122539
Supv3l1	0.275068	0.00335196
2010107G23Rik	-1.31651	0.0128618
Aifm2	0.749257	0.0153175
Tysnd1	0.152368	0.0528332
Sar1a	0.153292	0.0176379
Ppa1	0.769451	1.06888e-05
Eif4ebp2	-0.121805	0.0513963
Pald1	0.34978	0.13007
Sgpl1	-0.0840316	0.157333
Slc29a3	-0.338029	0.00129239
Vsir	0.0924648	0.153872
Lrig3	-0.0244779	0.931568
Anapc16	0.129511	0.0665697
Ddit4	-0.167051	0.189801
Dnajb12	-0.04607	0.486
Micu1	-0.200353	0.0504678
Cand1	0.0813502	0.195419
Tbk1	0.0584684	0.355447
Pno1	0.679292	4.7234e-05
Plek	-0.0443899	0.858769
Usp15	0.207181	0.00394474
Vps54	0.156542	0.0238508
Tbc1d15	0.263606	0.00227674
Pcsk4	0.911228	0.00495258
Rab21	-0.103478	0.101179
2310011J03Rik	0.07546	0.226839
Peli1	-0.127	0.173256
Thap2	-0.23826	0.0166564
Slc1a4	0.757829	0.0663194
Dock2	-0.105448	0.110565
Rab1a	0.311357	0.00120185
Actr2	0.161797	0.0293566
Ndufs7	0.145695	0.0750639
Kcnmb1	-0.518829	0.0768506
Mum1	0.0179884	0.794966
Uqcr11	0.389532	0.000441606
Cnot2	-0.0349547	0.565993
Tcf3	-0.0329668	0.637067
Frs2	-0.350904	0.00123159
Yeats4	0.148417	0.0260098
Adora2a	0.0141727	0.836363
Snrpd3	0.44039	0.000106845
Cpm	0.526473	1.48084e-05
Mdm2	-0.0652679	0.283359
E2f7	0.902899	0.032301
Csrp2	0.173194	0.472798
Osbpl8	0.0892878	0.21436
Mknk2	0.0273108	0.647678
4930415F15Rik	-0.527615	0.120687
Zpbp	-0.0838319	0.694444
Cabin1	-0.0594728	0.26846
Ap3d1	-0.0669565	0.255031
Phlda1	-1.07417	0.00100897
Sf3a2	0.20503	0.0166734
Mdm1	0.299046	0.0867648
Timm13	0.29953	0.00190659
Vps13d	-0.53865	0.000298741
Llph	0.303155	0.00371177
Tmbim4	0.271999	0.00541484
Irak3	3.7108	7.32993e-07
Helb	0.197197	0.015011
Prmt2	-0.751307	0.000681103
Dip2a	-0.653382	0.0001383
Hmg20b	-0.0511986	0.47944
4930404N11Rik	0.0970674	0.698605
Fzr1	0.253357	0.0212813
Ncln	-0.208436	0.00761768
Col6a2	0.676191	0.0800185
Hcfc2	-0.0638666	0.498502
Nfyb	0.191899	0.00673874
Txnrd1	0.14894	0.0310961
Ppm1m	-0.35026	0.00055826
D10Wsu102e	0.117166	0.0571771
Wdr82	0.159747	0.00945108
Glyctk	-0.339216	0.00664751
Pofut2	0.148339	0.0762517
Slc36a1	-0.181278	0.0406421
Adarb1	0.292356	0.374972
Appl2	-0.320758	0.0386963
Sumo3	0.544218	5.63765e-05
Hint1	0.174178	0.0290247
Lyrm7	0.437211	0.0300931
Fbxw11	-0.127633	0.0436852
Stk10	-0.186647	0.00561181
Papolg	-0.139817	0.0416542
Rel	-0.230272	0.135758
Pfkl	0.615554	2.17576e-05
Il9r	-3.36523	0.0178062
Pus10	0.162988	0.122435
Pex13	-0.0258299	0.786639
1810043G02Rik	-0.219538	0.120918
Mpg	-0.11372	0.338359
Ahsa2	0.321246	0.00368824
Nprl3	0.027387	0.748572
Xpo1	0.384415	0.00321891
Nsg2	-0.64071	0.00442538
Cpeb4	-0.291909	0.00129239
Asb3	-0.0592995	0.544254
Cdc34	0.335228	0.00217365
Tpgs1	0.111992	0.24824
Chac2	-0.235122	0.229154
Erlec1	-0.171807	0.048353
Sptbn1	0.368365	0.000946461
Wdpcp	0.054514	0.878298
Mdh1	0.214317	0.0101621
Prss57	2.94988	0.00042248
Fstl3	0.414358	0.0933181
Ccng1	-0.181083	0.00756709
Nudcd2	0.322119	0.00326782
Polrmt	0.156925	0.0372971
Hmmr	0.757408	0.0305576
Hcn2	1.19591	0.000456589
Cyfip2	0.0212479	0.767125
Mgat1	-0.194081	0.00509228
Ppp2ca	0.0822786	0.1496
Hnrnpab	0.644583	0.000159788
Phykpl	-0.491603	0.00180994
Hspa4	0.40287	0.000167676
Cnot6	-0.102219	0.151664
Mapk9	-0.0908397	0.242661
Canx	0.566301	2.33242e-05
Rack1	-0.082009	0.17788
Rufy1	-0.0705719	0.455151
Rnf130	-0.211513	0.265773
Rad50	0.508298	0.000945701
3010026O09Rik	0.3728	0.0505651
Clk4	-0.302414	0.00248502
Sar1b	0.203989	0.0329566
Jade2	-0.861787	4.21136e-06
Cdkl3	-0.10336	0.562892
Ube2b	-0.189566	0.0131568
Cdkn2aipnl	-0.0898576	0.235976
Kremen1	-0.421973	0.000106209
Itk	-0.0862621	0.146737
Nefh	0.710124	0.000254731
Med7	0.238237	0.0236382
Havcr2	1.18552	0.0252941
Tnip1	-0.186073	0.0165232
Fam71b	0.625601	0.00038593
Vdac1	0.252091	0.00503737
Slu7	0.0781512	0.16424
Ascc2	0.153293	0.0202922
Hus1	0.379849	0.00128219
Pttg1	0.102749	0.202455
Hormad2	1.00463	0.0343033
Zfp607a	-0.255858	0.0269091
Btg2	-0.622595	9.42679e-06
Gatsl3	0.420011	0.00374914
Pes1	0.272472	0.00317858
Adcy1	-0.469748	0.422183
Tcn2	-1.14929	2.63567e-05
Myo1g	0.0521139	0.442838
Smtn	0.570438	0.00560564
Arf5	-0.106558	0.086325
2310033P09Rik	0.118851	0.167336
Guk1	0.174531	0.0417481
Rnf185	-0.0929461	0.250115
Limk2	0.0224733	0.714724
Patz1	0.0529364	0.471456
Eif4enif1	-0.042285	0.481203
Trim11	-0.145856	0.0525246
Ogdh	0.252248	0.00175961
Drg1	0.294103	0.000945701
Rtn4	0.0400488	0.479248
Mtif2	-0.000485062	0.995347
Rps27a	-0.0806899	0.173256
Cfap36	-0.30736	0.00358923
Smek2	-0.190443	0.00505847
Pnpt1	0.241364	0.00255302
Pold2	0.484447	9.76699e-05
Zkscan17	-0.00854078	0.911679
Aebp1	-1.7898	0.01097
Polm	-0.29346	0.00135627
Dbnl	0.173623	0.00749521
Mrps24	0.250704	0.0037999
Ccdc117	0.0194556	0.86119
Dynll2	0.0664297	0.409098
Xbp1	0.556132	2.39576e-05
Supt4a	0.0679387	0.301313
2018-09-04	0.412814	0.0853262
2810021J22Rik	-0.0587111	0.62175
Ska2	0.246916	0.0295636
Prr11	0.586691	0.0513165
Smg8	0.0414423	0.621256
Rnf187	0.106716	0.0789519
Tubd1	0.410395	0.00224347
Mrpl22	0.277223	0.0111984
Cnot8	0.0344888	0.56852
Rps6kb1	0.133222	0.0329299
Sap30l	-0.032592	0.714465
Galnt10	-0.161925	0.0250497
Rnft1	0.0542915	0.545674
Mfap3	0.0886885	0.258443
Fam114a2	-0.0753688	0.22274
Ppm1d	0.00859391	0.922196
Znhit3	0.480886	0.00604972
Myo19	0.259589	0.0439805
Prpsap2	0.121995	0.095012
Ggnbp2	-0.13202	0.0244133
Acaca	0.384623	0.014588
Shmt1	0.860271	1.2512e-05
Llgl1	0.133117	0.0525876
Drg2	0.237649	0.00358923
Srebf1	0.219899	0.00563375
Cox11	0.185029	0.107914
Stxbp4	0.544868	0.0105465
Bzw2	0.304562	0.000288395
Elac2	0.124684	0.0598827
Pctp	0.369624	0.0699538
Twistnb	0.16471	0.0345146
Atxn7l1	-0.215613	0.00881849
Sypl	0.0479097	0.687505
Pdia6	0.995353	3.77143e-07
Nampt	-0.0597132	0.36355
Pik3cg	0.248624	0.00957646
Nbas	0.0785704	0.357624
Tspan13	0.0275436	0.731679
Rock2	0.183462	0.0139979
Laptm4a	-0.0694248	0.367404
Fam49a	-0.211425	0.0041039
Snx13	-0.210428	0.0212511
Lpin1	-0.708582	2.09722e-06
Pum2	-0.0712384	0.208058
Rgs9	-0.974573	0.085042
Trib2	0.293868	0.0432653
Arsg	-0.113663	0.672959
Hs1bp3	-0.341695	0.0221101
Smc6	0.00956329	0.888627
Amz2	-0.123379	0.109619
Gna13	-0.238325	0.00241899
Prkar1a	0.13258	0.0348886
Fam20a	2.03762	1.6244e-05
Rdh14	-0.173688	0.253723
Map2k6	-0.511035	0.00126209
Trappc12	0.116506	0.102801
Adi1	-0.0112394	0.899726
Rnaseh1	0.254621	0.0190589
Ubxn2a	0.0957333	0.159831
Cmpk2	-0.131586	0.40251
Itsn2	-0.0147785	0.831669
Rsad2	-1.01657	0.252002
Rnf144a	-0.731206	1.23576e-06
Id2	0.741855	9.48528e-06
Ncoa1	-0.499989	9.06379e-05
Dus4l	0.510145	0.00282479
Rrm2	0.967647	0.0204772
Bcap29	0.107423	0.142577
Cenpo	0.297423	0.00485498
Klf11	0.590827	0.000113119
Adcy3	0.0554684	0.380999
Grhl1	0.31634	0.168582
Dnajc27	-0.409339	0.00107163
Efr3b	1.1345	0.000390061
Cbll1	0.109937	0.214068
Pomc	-0.0572948	0.893935
Dnmt3a	-0.431929	7.85092e-05
Dld	0.287651	0.00107358
Kif3c	-0.365314	0.0052422
Sh3yl1	-0.527035	0.0745348
Rab10	-0.0413178	0.502873
Ddx52	0.0771732	0.398721
Taf15	0.294269	0.00183864
Cdc27	0.222964	0.0111451
Itgb3	1.03565	1.23576e-06
Mettl2	0.313265	0.00202844
Nle1	0.315303	0.0126331
Tlk2	-0.277326	0.00219577
Rffl	-0.710583	7.91898e-05
Lig3	0.154386	0.0564326
Map3k3	-0.0957963	0.147508
Ddx42	0.17258	0.0123651
Ftsj3	0.293804	0.000748222
Rnf135	-0.798664	0.00160868
Psmc5	0.290906	0.000425632
Ern1	0.867572	1.39198e-05
Nf1	-0.278259	0.0280248
Pecam1	-0.208107	0.0332601
Polg2	-0.199794	0.174456
Ddx5	0.0362631	0.624552
Psmd12	0.308042	0.000788258
Helz	-0.213056	0.00313804
Rab37	-0.635761	4.93976e-05
Slc9a3r1	-0.0159502	0.819032
Nt5c	0.274224	0.00125154
Hn1	-0.108773	0.0733626
Sumo2	0.00715586	0.936739
Nup85	0.647059	0.00189779
Gga3	-0.164702	0.0392366
Cluh	0.430097	9.0333e-05
Mif4gd	0.502031	0.000114771
Slc25a19	0.0943859	0.158905
Pafah1b1	0.0248565	0.688082
Tmem94	-0.155344	0.0447373
Recql5	0.0563803	0.494494
Sap30bp	0.136761	0.0858462
Itgb4	0.212856	0.621476
Galk1	0.78979	2.94825e-05
Unk	0.0248125	0.753956
Trim47	1.06684	0.00699468
Mrpl38	0.381033	0.00136179
Fbf1	0.00409726	0.972331
Acox1	-0.258744	0.00185043
Ten1	-0.124729	0.117127
Srp68	0.186377	0.00814299
Tsen54	0.200749	0.0138886
Llgl2	-0.282832	0.00221808
Ncbp3	0.132868	0.0702306
Camkk1	-0.117656	0.601988
Atp2a3	-0.178012	0.00649867
Ankfy1	-0.0457682	0.411352
Exoc7	-0.190883	0.0122466
Ube2g1	0.0977835	0.201823
Med31	0.176878	0.389508
Ube2o	0.137859	0.127007
Txndc17	0.0938757	0.190487
Rhbdf2	0.0340018	0.621256
4933427D14Rik	0.00283339	0.974927
Fam64a	0.160709	0.482098
1810032O08Rik	0.264081	0.0427552
Rabep1	-0.223106	0.00796784
Mfsd11	-0.0739473	0.45066
Kif1c	-0.130207	0.0307578
Sec14l1	0.16616	0.0279754
Mink1	-0.338947	0.00174163
Pld2	-0.599004	0.000433248
0610010K14Rik	-0.144649	0.548591
Eral1	0.204685	0.0706897
Dhrs13	0.997278	0.000207745
Blmh	0.229325	0.0259245
Cpd	0.109978	0.521927
Timm22	0.155485	0.0744153
Nxn	0.0900186	0.363815
Rflnb	-1.467	0.00965078
Rph3al	-0.140417	0.363454
Ywhae	0.367998	0.000422818
Prpf8	0.0442326	0.454555
Nme2	0.455213	0.0100196
Spag9	-0.151182	0.0445629
Luc7l3	0.0394221	0.586746
Ankrd40	-0.0837049	0.163107
Xylt2	-0.445285	0.000519952
Lrrc59	0.505559	0.000124567
Slc35b1	0.589167	2.20688e-05
Snx11	0.117027	0.147578
Scrn2	0.0616449	0.711142
Cacnb1	-0.694294	0.00011711
Fbxl20	-0.557591	1.53216e-05
Dlg4	0.410879	0.00362994
Dvl2	-0.281063	0.00281748
Nr1d1	0.26345	0.524356
Gucy2e	-0.690991	0.0164451
Alox8	-0.3554	0.344606
Per1	-0.391905	0.066594
Vamp2	-0.12088	0.245106
Tmem107	1.25633	0.000233981
Aurkb	0.695995	0.0416365
Ctc1	0.611509	0.0128868
Pfas	0.593598	0.000110588
Myh10	2.1122	3.24807e-06
Pik3r5	0.168765	0.0150427
Stx8	-0.0898106	0.23516
Adprm	0.0929872	0.230354
Top2a	0.716093	0.0332615
Acly	0.0943251	0.125348
Kat2a	0.298112	0.0020409
Stat5b	-0.0644103	0.249593
Tmem101	0.354704	0.0137866
Lsm12	0.213199	0.00612273
Ubtf	0.112726	0.0786481
Ccdc43	0.24621	0.00528848
Eftud2	0.399554	0.00015273
Dcakd	0.0657139	0.542675
Nmt1	0.279375	0.000860333
Map3k14	-0.158572	0.100504
Gosr2	-0.00295098	0.964519
Klhl28	-0.0979211	0.338758
Fkbp3	0.161147	0.0221101
Scfd1	0.100693	0.134076
Strn3	-0.123299	0.0999016
Ap4s1	-0.133162	0.179447
Dtd2	0.203047	0.181769
Ston2	1.54741	0.0601209
Gtf2a1	0.240217	0.0173523
Sel1l	-0.0157149	0.810899
Dnaaf2	0.210145	0.0288262
Pole2	0.963598	0.000160314
Klhdc2	0.211434	0.0147357
Nemf	0.116182	0.0807292
Sec23a	-0.341802	0.00137003
L2hgdh	0.337861	0.123806
Trappc6b	-0.109384	0.102881
Pnn	0.295857	0.00241168
Mia2	0.113496	0.0514042
Galc	0.107011	0.570887
Ptpn21	-0.0163701	0.920191
Zc3h14	0.0172842	0.7683
Ttc8	-0.13678	0.692994
Polr2h	0.261234	0.00547507
Ppp2r3c	0.0490396	0.591071
1110008L16Rik	0.142302	0.255148
Psma6	0.280459	0.00110205
Nfkbia	-0.088954	0.594126
Ralgapa1	-0.246502	0.00185636
Mbip	-0.131961	0.168887
Gstz1	0.210739	0.152156
Sptlc2	0.057945	0.340842
Ahsa1	0.379415	0.000107463
Vipas39	-0.0571131	0.363762
Snw1	0.132133	0.046133
Slirp	0.311385	0.00935345
Adck1	0.0115567	0.919342
Mthfd1	0.79735	0.000463783
Ppp2r5e	-0.0533404	0.349689
Sgpp1	-0.132671	0.137876
Sptb	-0.506084	0.273396
Fut8	0.254509	0.00576076
Sav1	0.085728	0.313232
Nin	0.00308937	0.966778
Tmx1	0.101776	0.18118
Actr10	0.0970533	0.150443
Timm9	0.516554	0.00125011
Dhrs7	0.134006	0.0982548
Ppm1a	-0.0741372	0.218527
Glrx5	0.115394	0.157345
Mnat1	-0.075366	0.486099
Prkch	0.021458	0.743847
Hif1a	0.622355	1.08126e-05
Papola	0.191671	0.00389907
Mpp5	-0.606162	0.00113743
Snapc1	0.0743178	0.39306
Atp6v1d	-0.236511	0.00454694
Vrk1	-0.136451	0.0540545
Eif2s1	0.4691	0.000105163
Pigh	0.137728	0.226309
Rdh12	-0.0957883	0.463205
Vti1b	0.10463	0.0828981
Zfp36l1	-0.66416	6.41993e-05
Erh	0.507974	2.75179e-05
Susd6	-0.403884	0.000371504
Srsf5	0.0336766	0.583269
Smoc1	-0.0807936	0.814745
Pcnx	-0.770791	1.38013e-05
Pacs2	0.0507838	0.3683
Mta1	-0.0582456	0.289616
Wdr37	-0.0272343	0.67597
Gtpbp4	0.289502	0.00108348
Zmynd11	0.107232	0.0805335
Esyt2	-0.471512	4.74532e-05
Cdca7l	0.377535	0.000477564
Efcab11	0.0406053	0.849386
Tdp1	0.416436	0.00115551
Psmc1	0.387393	0.00052743
Nrde2	0.0936301	0.311548
Rps6ka5	-0.290346	0.00826119
Ccdc88c	-0.334575	0.000206778
9030617O03Rik	0.0524486	0.75663
Trip11	-0.25684	0.00432871
Atxn3	-0.0675118	0.389508
Lgmn	0.662358	0.007458
Golga5	-0.0386802	0.603353
[truncated: 10,908 more rows]
